# Supplementary material for: Bioactive Compounds in Sarcocornia and Arthrocnemum, Two Wild Halophilic Genera from the Iberian Peninsula
Source: Plants (Basel). 2021 Oct 19;10(10):2218. doi: 10.3390/plants10102218 (PMC8538410; doi:10.3390/plants10102218)
Supplement: Supplementary file 1 [file plants-10-02218-s001.zip]

Archive with 1 entries (1 files):
- plants-1411813-supplementary.pdf
